# Supplementary material for: Nutrients Uptake and Accumulation in Plant Parts of Fragrant Rosa Species Irrigated with Treated and Untreated Wastewater
Source: Plants (Basel). 2022 May 6;11(9):1260. doi: 10.3390/plants11091260 (PMC9103440; doi:10.3390/plants11091260)
Supplement: Supplementary file 1 [file plants-11-01260-s001.zip]

Archive with 1 entries (1 files):
- plants-1664653-supplementary.pdf
